# Supplementary material for: The SQSTM1-NUP214 fusion protein interacts with Crm1, activates Hoxa and Meis1 genes, and drives leukemogenesis in mice
Source: PLoS One. 2020 Apr 28;15(4):e0232036. doi: 10.1371/journal.pone.0232036 (PMC7188244; doi:10.1371/journal.pone.0232036)
Supplement: S1 Data — Calculation of the nuclear/cytoplasmic ratio of the signals of SQSTM1-NUP214 (SN) and SQSTM1-NUP214FGmut (SNFG) based on confocal microscopy images analyzed with the FIJI Intensity Ratio Nuclei Cytoplasm tool plugin (first tab). Spleen weights and percentages of bone marrow cells expressing Mac-1, Gr-1 and c-Kit from diseased mice (second tab). (XLSX) [file pone.0232036.s001.xlsx]

## Sheet: Nuclear Cytoplasmic ratio
Calculation of the Nuclear/cytoplasmic ratio of SQSTM1-NUP214 (SN) and SQSTM1-NUP214FGmut (SNFG) based of confocal microscopy images analyzed with the FIJI Intensity Ratio Nuclei Cytoplasm tool plugin
			icn factor	% nuclei	% cytoplasm	av nuc intensity	av cytoplasm intensity	nuclei area	cytoplasm area	t nuc intensity	t cytoplasm intensity
SN	1	ha.tif	0.2267	18.4786	81.5214	6557.2	15592.5	1659.11	3078.1	1.08791e+07	4.79952e+07	C:\Users\waumann\Box Sync\Confocal Images\20200304\For NC Ratios\SN2 1\
SN	2	ha.tif	0.1165	10.4369	89.5631	3908.81	11244.2	1487.5	4437.44	5.81436e+06	4.98954e+07	C:\Users\waumann\Box Sync\Confocal Images\20200304\For NC Ratios\SN2 2\
SN	3	ha.tif	0.1143	10.2535	89.7465	497.133	109.647	848.282	33663.5	421709	3.6911e+06	C:\Users\waumann\Box Sync\Confocal Images\20200304\For NC Ratios\SN2 3\
SN	4	ha.tif	0.1855	15.6484	84.3516	7870.72	16041.5	1804.46	4772.44	1.42024e+07	7.65572e+07	C:\Users\waumann\Box Sync\Confocal Images\20200304\For NC Ratios\SN2 4\
SN	5	ha.tif	0.1615	13.902	86.098	8206.3	10238.1	882.775	4382.25	7.24432e+06	44865780	C:\Users\waumann\Box Sync\Confocal Images\20200303\For NC\SN2 1\
SN	6	ha.tif	0.1881	15.8341	84.1659	5170.95	12805.3	2645.5	5678.44	1.36798e+07	7.27143e+07	C:\Users\waumann\Box Sync\Confocal Images\20200303\For NC\SN2 2\
SN	7	ha.tif	0.2439	19.6089	80.3911	12314.6	16316.5	1617.59	5005.15	1.99201e+07	8.16667e+07	C:\Users\waumann\Box Sync\Confocal Images\20200303\For NC\SN2 3\
SN	8	ha.tif	0.1856	15.6518	84.3482	7405.96	15394.5	1468.86	3808.12	1.08784e+07	5.8624e+07	C:\Users\waumann\Box Sync\Confocal Images\20200303\For NC\SN2 4\
SN	9	ha.tif	0.1548	13.4044	86.5956	4694.79	15682.9	1961.46	3793.29	9.20862e+06	5.94897e+07	C:\Users\waumann\Box Sync\Confocal Images\20200303\For NC\SN2 5\
Average:				14.8021	85.1979
SNFG	1	ha.tif	0.2136	17.5995	82.4005	11305	18419.6	899.058	2583.5	1.01638e+07	4.75869e+07	C:\Users\waumann\Box Sync\Confocal Images\20200304\For NC Ratios\SNFG2 1\
SNFG	2	ha.tif	0.2268	18.484	81.516	12481.9	17783.5	1113.52	3446.73	1.38988e+07	6.1295e+07	C:\Users\waumann\Box Sync\Confocal Images\20200304\For NC Ratios\SNFG2 2\
SNFG	3	ha.tif	0.1535	13.31	86.69	4720.78	7427.84	1407.85	5827.72	6.64614e+06	4.32874e+07	C:\Users\waumann\Box Sync\Confocal Images\20200304\For NC Ratios\SNFG2 3\
SNFG	4	ha.tif	0.3142	23.9062	76.0938	7683.2	10135.9	3015.71	7276.23	2.31703e+07	7.37514e+07	C:\Users\waumann\Box Sync\Confocal Images\20200303\For NC\SNFG2 1\
SNFG	5	ha.tif	0.258	20.5093	79.4907	8978.99	15166.6	1836.68	4214.41	16491527	6.39185e+07	C:\Users\waumann\Box Sync\Confocal Images\20200303\For NC\SNFG2 3\
SNFG	6	ha.tif	0.3486	25.849	74.151	8652.35	14782.3	2427.78	4076.4	2.1006e+07	6.02584e+07	C:\Users\waumann\Box Sync\Confocal Images\20200303\For NC\SNFG2 4\
Average				19.943	80.057

## Sheet: leukemia characteristics
Spleen weights of diseased SQSTM1-NUP214 leukemic mice:
		Spleen weights
		0.45
		0.12
		0.28
		0.4
		0.17
		0.36
	mean	0.296667
	stdev	0.130945
Expression of myeloid and immature markers on the bone marrow cells, determined by flow cytometry:
	Percent of cells expressing markers in individual mice :
		Mac1	Gr-1	cKit
		0.9534	0.1766	0.287
		0.8747	0.8707	0.4859
		0.8176	0.1878	0.3199
		0.9399	0.9753	0.1328
