# Supplementary material for: The SQSTM1-NUP214 fusion protein interacts with Crm1, activates Hoxa and Meis1 genes, and drives leukemogenesis in mice
Source: PLoS One. 2020 Apr 28;15(4):e0232036. doi: 10.1371/journal.pone.0232036 (PMC7188244; doi:10.1371/journal.pone.0232036)
Supplement: S2 Data — Co-immunoprecipitation data for Fig 1 are shown in the first tab. Data for Fig 2 are shown in the second tab: number of secondary and tertiary colonies (Fig 2A), percentages of cells expressing both Mac-1 and Gr-1 in the colony assay (Fig 2B), and intensity of Mac-1 (Fig 2C left panel) or Gr-1 (Fig 2C right panel) in cells cultured in the colony assay. Data for Fig 3 are shown in the third tab: expression of Hoxa and Meis1 genes in the bone marrow of individual leukemic mice (Fig 3A), and expression of Hoxa and Meis1 genes in cultured bone marrow and fetal liver hematopoietic progenitors. Data for Fig 4 are shown in the fourth tab: expression of Hoxa and Meis1 genes in MEFs (Fig 4A), ChIP results at Brg1, Hoxa7, Hoxa9, Hoxa10 and Meis1 loci (Fig 4B), ChIP results at Hoxa7, Hoxa9, Hoxa10 and Meis1 loci in cells treated with LMB shown relatively to untreated cells (Fig 4C), ChIP results at Hoxa7, Hoxa9, Hoxa10 and Meis1 loci without or with LMB treatment. (XLSX) [file pone.0232036.s002.xlsx]

## Sheet: Fig 1 
Results obtained from western blots analyzed with Li-COR scanner and Image Studio software:
Fig 1D: ratio of the signal of the bands of the indicated proteins
Experiment	Crm1/SQSTM-NUP214	Crm1/SQSTM-NUP214FGmut	SN binding relative to SN	SNFG binding relative to SN
A	0.0581717	0.0319429	1	0.549114
B	0.168367	0.0688776	1	0.409091
C	0.148438	0.103779	1	0.699143
D	0.0438356	0.0203871	1	0.465081
E	0.405354	0.0816474	1	0.201423
F	0.327586	0.149199	1	0.45545
G	0.0568548	0.017449	1	0.306904
H	0.214041	0.0919708	1	0.429688
mean			1	0.439487
SD			0	0.149103
Fig1E left panel
Experiment	Crm1/SQSTM-NUP214	Crm1/SQSTM-NUP214 with LMB
A	0.17	0.06
B	0.15	0.04
C	0.04	0.05
D	0.292	0.17
E	0.405	0.115
F	0.102	0.11
G	0.328	0.065
H	0.113	0.085
I	0.057	0.025
J	0.21	0.07
mean	0.1867	0.079
SD	0.121026	0.0428045
Fig1E right panel
Experiment	Crm1/SQSTM-NUP214	Crm1/SQSTM-NUP214 with LMB
A	0.07	0.02
B	0.02	0.01
C	0.082	0.054
D	0.09	0.04
mean	0.0655	0.031
SD	0.0314272	0.0197653

## Sheet: Fig 2
Fig 2A
Colony assay:
II colonies	Experiment	EV	SN	SNFGmut		III colonies	Experiment	EV	SN	SNFGmut
	A	0	62	18			A	0	19	3
	B	0	86	3			B	0	50	0
	C	0	86	4			C	0	66	4
	D	0	124				D	0	85
	E		259				E		65
Fig 2B
% Mac1+/Gr1+	Experiment	EV	SN	SNFGmut
	A	45.98	71.58	62.2
	B	53.73	68	63.98
	C	52.14	66.56	66.95
	D	51.28	64.33	61.44
Fig 2C
Mac1 intensity	Experiment	EV	SN	SNFGmut		Gr-1 intensity	Experiment	EV	SN	SNFGmut
	A	43989.1	31911.2	30708.9			A	48520.8	31483.5	44092.8
	B	51678.7	28317.2	34304.3			B	56739.4	31849.3	42470.4
	C	61695.4	27180	30509.4			C	59499.1	27848.3	42084.7
	D	38466.2	26238.4	31487.2			D	42818.8	25099.9	39689.3
Fig 2D
% of GFP+ WBC in SN mice:	mouse	21 d	34 d	48 d	76 d
	A	79.56	78.03	73.69	79.49
	B	69.31	69.29	67.62	73.7
	C	91.99	86.46	86.24	91.29
	D	84.87	80.87	78.31	79.1
	E	79.45	74.89	79.73	84.52
	F	85.8	69.11	72.1	69.42
% of GFP+ WBC in SNGmut mice:	mouse	21 d	34 d	48 d	76 d
	A	82.73	23.86	12.05	3.32
	B	69.72	36.19	34.29	32.69
	C	44.65	25.79	13.99	5.57
	D	74.07	36.62	10.19	6.15
	E	45	31.29	15.81	9.27
	F	37.79	15.62	10.4	4.3
	G	85.17	63.06	25.39	13.94

## Sheet: Fig 3
Fig 3A:
Gene epxression levels measured in the bone marrow of individual leukemic mice (qRT-PCR results normalized to Gapdh)
Control Hoxa9/Meis1 mice:	Hoxa3	Hoxa5	Hoxa7	Hoxa9	Hoxa10	Hoxa11	Meis1
	0.0031	0.0039	0.0026	0.0046	0.0052	0.0017	0.008
	0.001	0.0006	0.0015	0.003	0.0035	0.0011	0.0039
	0.0006	0.0001	0.0009	0.0018	0.0024	0.0009	0.0025
	0.0016	0.0016	0.0022	0.0041	0.005	0.0015	0.0055
	0.0014	0.0003	0.0028	0.0041	0.0061	0.0019	0.007
	0.0016	0.0003	0.0022	0.003	0.0045	0.0014	0.0048
							0.0068
SQSTM-NUP214 mice:	Hoxa3	Hoxa5	Hoxa7	Hoxa9	Hoxa10	Hoxa11	Meis1
	0.001	0.00049	0.00236	0.01083	0.01126	0.00115	0.0078
	0.00113	0.00044	0.00221	0.01728	0.01889	0.00105	0.0043
	0.00077	0.00052	0.00152	0.03101	0.05518	0.00053	0.0023
	0.00108	0.00036	0.00239	0.00885	0.01202	0.00066	0.0049
	0.00093	0.00076	0.00288	0.03341	0.05397	0.00236	0.0039
		0.00349	0.00382	0.02541	0.03634	0.00051	0.002
Fig 3B: gene expression measured by qRT-PCR in transduced hematopoietic cells (values normalized to Gapdh)
Hoxa7 in bone marrow cells:	EV	SN	SNFGmut
	0.0007	0.0012	0.001
	0.0008	0.0011	0.0007
	0.0004	0.0012	0.0008
	0.0005	0.0012	0.0011
	0.000347796	0.000815745	0.000795618
	0.000437121	0.000848134	0.000911477
Hoxa9 in bone marrow cells:	EV	SN	SNFGmut
	0.00094	0.00144	0.00104
	0.0009	0.0012	0.0008
	0.0008	0.0019	0.0012
	0.0008	0.0014	0.0014
	0.00041777	0.00122009	0.000981005
	0.00055194	0.00108845	0.00106697
Hoxa10 in bone marrow cells:	EV	SN	SNFGmut
	0.0014	0.0049	0.0029
	0.0017	0.004	0.0022
	0.0007	0.0042	0.0031
	0.0012	0.0064	0.005
	0.0008	0.0045	0.0026
	0.0015	0.0033	0.0031
Meis1 in bone marrow cells:	EV	SN	SNFGmut
	0.0024	0.0049	0.0032
	0.0022	0.0024	0.0016
	0.0024	0.0054	0.0026
	0.0026	0.0047	0.0025
	0.00184905	0.0036667	0.00214015
	0.00177497	0.00385372	0.00263102
Hoxa7 in fetal liver cells:	EV	SN	SNFGmut
	0.00142	0.00149	0.00205
	0.00121	0.00406	0.00205
	0.00081	0.00166	0.00092
	0.0008	0.0011	0.001
	0.0006	0.0011	0.0011
Hoxa9 in fetal liver cells:	EV	SN	SNFGmut
	0.00121	0.00142	0.00247
	0.00112	0.00446	0.00329
	0.00084	0.00161	0.0009
	0.0006	0.0016	0.0009
	0.0005	0.0013	0.001
Hoxa10 in fetal liver cells:	EV	SN	SNFGmut
	0.00285	0.00761	0.00484
	0.00318	0.01131	0.00612
	0.0017	0.01086	0.00384
	0.0014	0.0043	0.0024
	0.001	0.0037	0.0016
Meis1 in fetal liver cells:	EV	SN	SNFGmut
	0.0005	0.0008	0.0002
	0.00051	0.00318	0.0014
	0.00057	0.00083	0.00063
	0.00101	0.00279	0.00105
	0.0013	0.0027	0.0013

## Sheet: Fig 4
Fig 4A: gene expression measured by qRT-PCR in transduced MEFs (values normalized to Gapdh)
Hoxa7:	EV	SN	SNFGmut
	0.00179966	0.0030143	0.00244544
	0.00163225	0.00284026	0.00231595
	0.00179176	0.00305182	0.00235796
	0.00134	0.00185	0.00216
	0.00101	0.00208	0.00174
	0.0012603	0.00175	0.00188
Hoxa9:	EV	SN	SNFGmut
	0.00086735	0.00144557	0.000918874
	0.00113506	0.00119127	0.000917531
	0.00100153	0.00124838	0.00124947
	0.0007	0.00088	0.00082
	0.00056	0.0014	0.0008
	0.000507168	0.0008	0.00095
Hoxa10:	EV	SN	SNFGmut
	0.0135563	0.0227741	0.0194375
	0.017112	0.0225636	0.0197073
	0.0128629	0.0222683	0.0186968
	0.01531	0.02673	0.02314
	0.01519	0.03982	0.02457
	0.0152841	0.02872	0.02044
Meis1:	EV	SN	SNFGmut
	0.00147974	0.00174401	0.00153966
	0.00129568	0.00194884	0.00174614
	0.00135702	0.00186317	0.00159819
	0.0007	0.00085	0.00138
	0.00062	0.00093	0.00076
	0.000773633	0.0011	0.00093
Fig 4B: ChIP experiment, percent input calculated by quantitative PCR
MEFs transduced by empty vector:
	Brg1	Hoxa7	Hoxa9	Hoxa10	Meis1
	0.0018	0.0002	0.0014	0.001	0.0012
	0.0025	0.002	0.002	0.021	0.0013
	0.00348635	0.001	0.004	0.016	0.001
		0.0014	0.0032	0.008	0.0016
		0.0011	0.0016	0.007	0.0021
MEFs transduced by SN:
	Brg1	Hoxa7	Hoxa9	Hoxa10	Meis1
	0.0056	0.0972	0.0632	0.189	0.0847
	0.0091	0.131	0.076	0.245	0.0924
	0.00278281	0.058	0.035	0.104	0.0383
		0.0272	0.01653	0.053	0.0223
		0.0359	0.03363	0.077	0.0357
MEFs transduced by SNFGmut:
	Brg1	Hoxa7	Hoxa9	Hoxa10	Meis1
	0.0074	0.0919	0.0426	0.127	0.0658
	0.0079	0.06	0.034	0.114	0.0472
		0.04	0.033	0.07	0.0369
		0.0253	0.02696	0.092	0.0331
		0.0387	0.03016	0.074	0.0246
Fig 4C: ChIP experiment in cells treated with LMB, percent input calculated by quantitative PCR, normalized to untreated cells:
MEFs transduced by SN:
	Hoxa7	Hoxa9	Hoxa10	Meis1
	0.66358	0.46519	0.497354	0.409681
	0.603053	0.605263	0.640816	0.590909
	0.551724	0.771429	0.576923	0.62141
	0.683824	1.02601	0.698113	1.13004
	1.6351	1.43443	1.48052	1.2381
MEFs transduced by SNFGmut:
	Hoxa7	Hoxa9	Hoxa10	Meis1
	0.628945	0.746479	0.952756	0.449848
	0.616667	0.764706	0.745614	0.646186
	0.375	0.484848	0.457143	0.506775
	0.581028	0.824184	0.619565	0.628399
	0.452196	0.704907	0.378378	0.821138
Fig 4D: ChIP experiment in MEFs transduced with either SN or SNFGmut, percent input calculated by quantitative PCR before and after LMB treatment:
MEFs transduced by SN:
	Hoxa7	no LMB	+LMB
		0.0972	0.0645
		0.131	0.079
		0.058	0.032
		0.0272	0.0186
		0.0359	0.0587
	Hoxa9	no LMB	+LMB
		0.0632	0.0294
		0.076	0.046
		0.035	0.027
		0.01653	0.01696
		0.03363	0.04824
	Hoxa10	no LMB	+LMB
		0.189	0.094
		0.245	0.157
		0.104	0.06
		0.053	0.037
		0.077	0.114
	Meis1	no LMB	+LMB
		0.0847	0.0347
		0.0924	0.0546
		0.0383	0.0238
		0.0223	0.0252
		0.0357	0.0442
MEFs transduced by SNFGmut:
	Hoxa7	no LMB	+LMB
		0.0919	0.0578
		0.06	0.037
		0.04	0.015
		0.0253	0.0147
		0.0387	0.0175
	Hoxa9	no LMB	+LMB
		0.0426	0.0318
		0.034	0.026
		0.033	0.016
		0.02696	0.02222
		0.03016	0.02126
	Hoxa10	no LMB	+LMB
		0.127	0.121
		0.114	0.085
		0.07	0.032
		0.092	0.057
		0.074	0.028
	Meis1	no LMB	+LMB
		0.0658	0.0296
		0.0472	0.0305
		0.0369	0.0187
		0.0331	0.0208
		0.0246	0.0202
